# Supplementary material for: The Combination of Synoeca-MP Antimicrobial Peptide with IDR-1018 Stimulates Proliferation, Migration, and the Expression of Pro-Regenerative Genes in Both Human Skin Cell Cultures and 3D Skin Equivalents
Source: Biomolecules. 2023 May 9;13(5):804. doi: 10.3390/biom13050804 (PMC10216143; doi:10.3390/biom13050804)
Supplement: Supplementary file 1 [file biomolecules-13-00804-s001.zip]

Archive with 1 entries (1 files):
- biomolecules-2291598-supplementary.pdf
